# Supplementary material for: Revealing the mechanism of 755-nm long-pulsed alexandrite laser in inhibiting infantile hemangioma endothelial cells through transcriptome sequencing
Source: Lasers Med Sci. 2024 Jan 18;39(1):37. doi: 10.1007/s10103-023-03967-z (PMC10796541; doi:10.1007/s10103-023-03967-z)
Supplement: Supplementary file 1 — Supplementary file1 (XLSX 34 KB) [file 10103_2023_3967_MOESM1_ESM.xlsx]

## Sheet: sheet1
Supplementary Table S1. Gene variation abundance for laser treatment in HemECs cells.
Gene name	Fold change (log2)	pvalue	Differential expression
TRMT112P6	-21.1875	5.9746e-08	down
TRIM39-RPP21	-10.3597	0.00801216	down
FAM47E-STBD1	-9.1752	0.018866	down
RPL17-C18orf32	-9.15034	0.019191	down
SMG1P6	-9.11527	0.0196578	down
AC114490.2	-8.86978	0.0232125	down
AL109811.3	-8.11918	7.06636e-09	down
FOXO3B	-8.05802	3.45695e-09	down
GSTM5	-7.21704	2.28632e-06	down
AP002373.1	-6.51393	0.000126422	down
AL121899.2	-6.4951	6.47446e-05	down
USF1	-6.43495	8.46103e-05	down
AL136419.1	-6.4164	9.74644e-05	down
AC105036.3	-6.28688	0.00017756	down
OPLAH	-6.2631	0.000387826	down
ZNNT1	-6.11387	0.000402126	down
AC091167.7	-6.08585	0.000665048	down
MMP19	-5.89285	0.00152597	down
NXF2B	-5.81645	0.00161571	down
AC007389.1	-5.76504	0.00173098	down
AC021660.3	-5.73756	0.00873791	down
KNDC1	-5.72019	0.00200714	down
MTMR7	-5.71863	0.00685295	down
ADAMTS14	-5.70763	0.00295402	down
AC009630.1	-5.67392	0.0079323	down
CHURC1-FNTB	-5.66206	0.0220981	down
AGER	-5.61123	0.00329332	down
AF196969.1	-5.55721	0.014163	down
RPL3P6	-5.50235	0.00447662	down
FCGBP	-5.44457	0.00549619	down
AL031681.3	-5.41155	0.0364748	down
MBNL1-AS1	-5.39762	0.00751177	down
LINC01363	-5.38872	0.00674375	down
IGHV3-74	-5.37721	0.00714232	down
CHSY3	-5.36396	0.0181723	down
PARD6G-AS1	-5.31507	0.0192273	down
ODF3L1	-5.2982	0.00887821	down
HDAC2-AS2	-5.27206	0.0220199	down
CDH15	-5.26418	0.0258094	down
AC011511.4	-5.26098	0.0472652	down
ZCWPW2	-5.26083	0.0105055	down
AC004024.1	-5.23503	0.0119362	down
ZSCAN5C	-5.23129	0.0106944	down
SYT2	-5.22956	0.0136243	down
SEPTIN7P3	-5.22383	0.0124597	down
AC010522.1	-5.19974	0.0251957	down
APOBEC3D	-5.17682	0.0275059	down
DENND2A	-5.17323	0.0145465	down
ACSBG1	-5.15597	0.013315	down
Z95624.1	-5.12932	0.0297867	down
DLG1-AS1	-5.09955	0.0323316	down
CXXC4	-5.09818	0.0158883	down
CYP26B1	-5.09266	0.0338125	down
ST3GAL6-AS1	-5.08763	0.0331048	down
CFAP45	-5.07832	0.0363761	down
SUPT4H1P1	-5.07582	0.0194249	down
RAB4B-EGLN2	-5.07441	0.0333193	down
AC034243.1	-5.07372	0.0187474	down
FANCD2P2	-5.05204	0.035749	down
KCNAB3	-5.02291	0.0197018	down
SYNGR4	-5.02125	0.0204012	down
QPCT	-5.01675	0.0408798	down
AC024560.4	-5.01624	0.0385211	down
AC022126.1	-5.00433	0.039676	down
AC073111.3	-4.99237	0.0411116	down
WHAMMP3	-4.95765	0.0441026	down
ADGRE1	-4.95573	0.02426	down
KRT16P3	-4.95468	0.0263668	down
SLC4A4	-4.95188	0.0458771	down
AP000845.1	-4.94238	0.0441829	down
ZNF25	-4.92698	0.0462466	down
MAP3K12	-4.90971	0.0278685	down
AP001525.1	-4.89392	0.0307905	down
BMS1P11	-4.88955	0.0496838	down
AC135178.3	-4.87264	0.000777596	down
AC008269.1	-4.85733	0.0306605	down
AL139124.1	-4.85132	0.031401	down
C1QTNF9	-4.84431	0.0331379	down
TET1	-4.82152	0.0342775	down
GPR83	-4.81676	0.0329674	down
AP006333.1	-4.80078	0.0413257	down
ZNF441	-4.79259	0.0347339	down
EHD4-AS1	-4.78588	0.0354139	down
OXCT2	-4.78156	0.0362654	down
AC116366.3	-4.78153	0.00531099	down
AC112907.3	-4.75712	0.0393433	down
SCN9A	-4.75023	0.0395221	down
AC068205.2	-4.74147	0.0417961	down
SPAG8	-4.73175	0.0398101	down
FGFR3	-4.72696	0.0406193	down
NKX2-3	-4.71322	0.0443233	down
OR1F1	-4.68115	0.0102967	down
GRIK1	-4.67515	0.0465493	down
TSSK3	-4.622	0.00266141	down
ARHGAP39	-4.24204	0.0307352	down
AC073508.2	-4.0842	0.00840322	down
RNF31	-4.00599	1.00607e-14	down
AC022400.9	-3.89635	0.0239426	down
PWP2	-3.63847	1.98227e-08	down
CD101	-3.54049	0.0130435	down
AC026954.2	-3.45053	0.00300866	down
DNASE1L3	-3.44886	0.032083	down
AL132800.1	-3.35292	0.0165218	down
FAM201A	-3.28333	0.0236034	down
CCDC173	-3.26792	0.00981667	down
RBM43	-3.26652	0.00585271	down
RFX1	-3.10479	0.0357557	down
ERCC5	-2.85684	5.89625e-07	down
ANKRD19P	-2.84445	0.00593379	down
AC114488.1	-2.83466	0.0486486	down
AL359762.3	-2.62581	0.0394473	down
MLLT6	-2.55339	8.73862e-10	down
LINC02754	-2.37411	0.0416957	down
AC131160.1	-2.37305	0.0132956	down
ZSCAN12P1	-2.2843	0.0488951	down
GTF2A1	-2.27514	0.00294646	down
LNP1	-2.21353	0.0402066	down
ALX4	-2.07683	0.013136	down
ACAD11	-2.05182	4.88005e-05	down
C12orf60	-2.0194	0.0247439	down
ZNF668	-1.96745	0.0409878	down
LBHD1	-1.72397	3.95603e-05	down
CSGALNACT2	-1.65187	0.0135825	down
FAM86C2P	-1.59084	0.00475909	down
CGN	-1.53205	0.0169565	down
PTBP2	-1.49684	0.0136387	down
SEPSECS	-1.49332	0.0135133	down
AC003681.1	-1.46986	0.00674048	down
CLIP4	-1.44836	0.0308709	down
CBWD4P	-1.40208	1.11312e-05	down
KLHL30	-1.39217	0.0402401	down
LRRC6	-1.38153	0.0379621	down
MATR3	-1.37757	0.00134788	down
TRA2A	-1.36593	0.00915778	down
ABCG2	-1.29924	0.0216218	down
SPRY2	-1.29251	0.0398756	down
CARMIL1	-1.28863	0.00493824	down
ERMP1	-1.27421	0.000443541	down
LRRC40	-1.24929	0.00376099	down
CPOX	-1.24455	0.03898	down
RIN2	-1.23413	0.023073	down
RMDN2	-1.2075	0.0388742	down
SSH1	-1.19612	0.00487217	down
TFB2M	-1.17974	0.048374	down
ZFPM2-AS1	-1.17942	0.025945	down
CCNJ	-1.17718	0.040447	down
AP001931.2	-1.16788	0.00839442	down
LOXL3	-1.14661	0.033376	down
TMED2	-1.13698	0.00836391	down
KIF14	-1.12622	0.0193037	down
MZT1	-1.11893	0.0166615	down
NME2	-1.11468	0.00704884	down
GPR89B	-1.09072	0.00270697	down
GTF2H4	-1.0517	0.00530095	down
IKZF5	-1.05059	0.0160773	down
ACSM3	-1.0477	0.0437004	down
TMTC3	-1.03857	0.00669202	down
SPNS1	-1.03273	0.0204768	down
ZNF30	-1.02731	0.0475013	down
MTUS2	-1.02616	0.0397279	down
HSPB8	-1.00934	0.0316658	down
THBS1	-1.00011	0.0492576	down
EIF5A	-0.964429	0.0284405	down
ZDHHC2	-0.943283	0.0431793	down
DNA2	-0.943234	0.0445876	down
MTPAP	-0.935608	0.0207021	down
VPS50	-0.933116	0.00941429	down
SCFD1	-0.923459	0.0398652	down
CCN2	-0.918608	0.0465112	down
ABCE1	-0.915121	0.0151206	down
SSTR1	-0.911182	0.0423033	down
ANAPC4	-0.910972	0.0405572	down
FAR1	-0.9099	0.049851	down
NABP1	-0.892037	0.034627	down
GCLC	-0.888787	0.0248467	down
BICC1	-0.870613	0.0407719	down
RAB1A	-0.863312	0.0169122	down
MTLN	-0.861681	0.0265697	down
CRNKL1	-0.858962	0.0484822	down
BRCA2	-0.858775	0.0437357	down
LRPPRC	-0.856336	0.0257415	down
RABGGTB	-0.854641	0.0408896	down
LMBR1	-0.853215	0.035522	down
BAG4	-0.847688	0.0193298	down
GOLIM4	-0.845663	0.0344967	down
PNMA1	-0.845003	0.035428	down
MYPN	-0.84272	0.0164745	down
PHACTR2	-0.832218	0.0421212	down
CEP68	-0.825421	0.0416601	down
RBM23	-0.820583	0.0352625	down
ITPKC	-0.817576	0.0322019	down
IDE	-0.79802	0.0452205	down
RIOX2	-0.793436	0.0307029	down
NAA15	-0.782627	0.0473275	down
SELENOS	-0.780639	0.0262052	down
BTBD3	-0.780214	0.0273008	down
MCMBP	-0.779855	0.0173653	down
KHNYN	-0.779822	0.0184639	down
PDIA5	-0.779487	0.0480523	down
KAT2A	-0.772048	0.0265873	down
IREB2	-0.772036	0.0238854	down
CLDN12	-0.771779	0.047033	down
ARF6	-0.769584	0.0337015	down
C5orf51	-0.769332	0.0206455	down
PANX1	-0.766771	0.0392176	down
SRSF1	-0.766664	0.0271906	down
SLC35B3	-0.760062	0.0413314	down
ZW10	-0.759026	0.0414469	down
ORC1	-0.755678	0.0205965	down
MRM2	-0.751039	0.039856	down
NUP50	-0.750966	0.0183102	down
CNDP2	-0.744929	0.0189819	down
GPATCH1	-0.742663	0.0376391	down
LRBA	-0.734784	0.0479215	down
ECD	-0.73432	0.0484202	down
FAM199X	-0.73411	0.0475706	down
POLA2	-0.716255	0.0189134	down
CLINT1	-0.713208	0.0190417	down
DLGAP5	-0.712789	0.0229687	down
PLS1	-0.705378	0.0397365	down
MTRR	-0.703197	0.0292333	down
MED20	-0.697354	0.0460398	down
SHTN1	-0.679439	0.0479874	down
MRPL12	-0.672351	0.0492376	down
MN1	-0.671583	0.0495162	down
NOP9	-0.670398	0.0310611	down
NDUFAF7	-0.668663	0.0368762	down
MOCS2	-0.657124	0.0425873	down
UBLCP1	-0.651996	0.0262744	down
RTN4IP1	-0.64453	0.0228736	down
MFSD1	-0.608854	0.0467016	down
ACADM	-0.606347	0.0292518	down
SKA3	-0.605356	0.0438166	down
EXOC6B	-0.603722	0.0455553	down
SLC7A6	-0.562057	0.0479611	down
ATP6V1B2	-0.54817	0.0446354	down
CDCP1	0.530369	0.0380942	up
AC069288.1	0.586624	0.0343342	up
ADM	0.596161	0.0268966	up
P4HA2	0.609668	0.045527	up
STC1	0.611649	0.0314072	up
EFNA1	0.630239	0.0304071	up
SPDYE5	0.647994	0.0302271	up
TSPAN1	0.673051	0.0478906	up
FAM162A	0.680805	0.0165562	up
P2RX5-TAX1BP3	0.693464	0.030389	up
MAP3K11	0.740847	0.0432726	up
MT2A	0.760774	0.0468409	up
TRIB3	0.76358	0.0467104	up
BNIP3L	0.769067	0.0300381	up
NOP14-AS1	0.775851	0.0340893	up
WNT6	0.786541	0.0403883	up
PLIN2	0.787512	0.0393725	up
HLA-B	0.788872	0.041019	up
P4HA1	0.799263	0.0232919	up
APOLD1	0.812273	0.0419703	up
LOXL2	0.814172	0.0282726	up
SLC5A3	0.820333	0.041063	up
CD19	0.82171	0.0352459	up
APOC1	0.830775	0.0385942	up
HBA2	0.854575	0.0385955	up
PPP1R3E	0.874935	0.0384298	up
AC004263.2	0.888048	0.0417957	up
CHAC1	0.894913	0.0312585	up
UCA1	0.908287	0.0477674	up
TONSL	0.909313	0.0427761	up
PDK3	0.909802	0.0275002	up
LINC02029	0.915618	0.0288402	up
AC002558.1	0.921201	0.0216919	up
AL049629.2	0.935343	0.0126851	up
LOX	0.939313	0.0276189	up
AC048341.2	0.939968	0.0459398	up
PTGES3P1	0.948032	0.015357	up
OSGIN1	0.957448	0.030908	up
PROSER3	0.968925	0.0213932	up
AC093827.4	1.00048	0.0438493	up
LINC01618	1.01488	0.0470117	up
NDRG1	1.0231	0.026877	up
ALDOC	1.02367	0.0141581	up
LINC00887	1.03868	0.0255624	up
FCHSD1	1.0435	0.0165685	up
H1-1	1.04792	0.0249475	up
ELF3-AS1	1.05285	0.0254232	up
LRP1	1.06076	0.0342801	up
AK4P1	1.07194	0.0177717	up
AL121899.1	1.08059	0.0474037	up
TSNARE1	1.08116	0.0407892	up
MTMR9LP	1.09811	0.0444457	up
OLFML2A	1.10374	0.0151067	up
AC074032.1	1.10853	0.0327488	up
ZDHHC19	1.11134	0.0238722	up
BAIAP2-DT	1.11529	0.0371305	up
RAI1	1.12359	0.0174119	up
IGFBP3	1.13218	0.00636691	up
AL391069.2	1.13932	0.0181414	up
HCN3	1.15084	0.0340426	up
AL096870.2	1.15194	0.0177726	up
MT1X	1.1544	0.00343822	up
LINC01556	1.16408	0.0236553	up
EFNA3	1.18776	0.0336295	up
RPS6P25	1.18879	0.0171001	up
TCEA1P2	1.19522	0.0270377	up
NPHP3-ACAD11	1.22137	0.0438549	up
GPR87	1.22687	0.0477839	up
POLRMTP1	1.25969	0.00990954	up
AP001453.2	1.26178	0.0458194	up
TMEM191C	1.27007	0.0223389	up
AC131212.2	1.28946	0.0387792	up
H3C2	1.35931	0.0430797	up
NAPA-AS1	1.37418	0.0131213	up
CASTOR1	1.38241	0.0159576	up
LINC01275	1.38809	0.0189124	up
TBXAS1	1.39335	0.0407284	up
AL136295.5	1.43829	0.0006631	up
ITGB2	1.44331	0.00884472	up
LINC01843	1.4628	0.0207279	up
RPL18AP7	1.51369	0.0311768	up
NTSR1	1.52699	0.0285214	up
AC135048.1	1.55554	0.0194166	up
CIDEB	1.56987	0.00482295	up
ANO7	1.60703	0.0347569	up
AC007686.1	1.62188	0.0138072	up
PFKFB4	1.62848	0.00104222	up
FAM234A	1.63225	0.00229652	up
AC005538.2	1.63527	0.00732757	up
RPS5P2	1.63834	0.00513132	up
AP003119.1	1.65911	0.0446284	up
ALPI	1.65927	0.0153517	up
AC092868.3	1.69424	0.0479071	up
AC108704.2	1.7294	0.032402	up
STRA6	1.73937	0.0149004	up
AC021594.1	1.80974	0.0382601	up
KRT8P8	1.81653	0.00807376	up
FDPSP4	1.83576	0.0247592	up
ST3GAL3	1.8478	0.0202549	up
HLA-J	1.85278	0.00610712	up
AL645608.2	1.85653	0.0429606	up
BASP1-AS1	1.8872	0.0218053	up
MMP11	1.90076	0.000667531	up
PPIAP46	1.91014	0.0419293	up
CPNE9	2.00257	0.00696953	up
ZNF879	2.01313	0.0396368	up
C1orf50	2.01983	5.95662e-06	up
MBLAC1	2.02802	0.0469711	up
RPL7AP60	2.05547	0.0447736	up
LINC02395	2.07003	0.0490801	up
FMO5	2.07869	0.0173438	up
GUSBP2	2.12307	0.0118975	up
RPSAP70	2.12834	0.0383346	up
CNTNAP1	2.13673	0.0128281	up
RORA	2.21665	0.0337697	up
AC027796.1	2.22605	0.0347412	up
ACTG1P1	2.29369	0.00595983	up
UCKL1-AS1	2.29633	0.0395316	up
AL365436.1	2.35509	0.00648203	up
DHRS4L1	2.3699	0.0172683	up
LINC01939	2.41879	0.0480127	up
AC099548.2	2.46005	0.00689681	up
KRT18P61	2.48279	0.00637784	up
FANK1	2.55287	0.00781288	up
AC073264.3	2.55726	0.00775578	up
FOCAD-AS1	2.64187	0.0375844	up
AL031595.3	2.64988	0.0126395	up
LINC02004	2.80398	0.0286029	up
AC109460.3	2.8178	2.14349e-05	up
HBE1	2.82679	0.0302172	up
CPLX1	2.86603	0.0436122	up
CLDN9	2.88584	0.0248531	up
CNRIP1	2.88738	0.0216821	up
ABHD14A-ACY1	3.05304	0.0144404	up
RSPH14	3.08881	0.0161571	up
AL691482.4	3.08977	0.0241424	up
TPRG1	3.1553	0.00531665	up
CNBD2	3.15776	0.000363307	up
RPLP1P11	3.20417	0.0301301	up
LDLRAD1	3.33581	0.0162227	up
AP003108.3	3.36717	0.0382404	up
ZRSR2P1	3.55903	0.0375147	up
TENM2	3.56936	0.00215646	up
AC006064.4	3.59075	0.00128156	up
SLC13A4	3.63549	0.0446434	up
TRIM34	3.83588	0.00109591	up
KRT18P34	3.87921	0.0302452	up
IL1RAPL1	3.89261	0.0491631	up
RPL7AP34	3.9339	0.041986	up
PRR5-ARHGAP8	3.95379	0.0149827	up
AC078883.1	3.95997	0.0175815	up
HCAR2	3.99105	0.0478312	up
AC006450.3	4.04412	0.0469309	up
CBLN3	4.06062	0.0401131	up
AP002490.1	4.07835	0.0382998	up
AC107081.3	4.08665	0.0497703	up
EEF1DP3	4.16809	0.0130324	up
AF107885.2	4.22751	0.0444454	up
AC243964.4	4.25059	0.0107233	up
RPL7P49	4.33571	0.0230552	up
AC106886.5	4.38995	9.59826e-07	up
AC025171.3	4.56765	0.00225017	up
CALML4	4.58327	0.0418326	up
AL138689.2	4.65449	0.0456455	up
AL731571.1	4.71345	0.0123921	up
OR7E29P	4.78451	0.025831	up
AC087632.2	4.93995	0.0117636	up
GATA3-AS1	5.07259	0.0411715	up
B3GNT6	5.23869	0.0487647	up
TRIM22	5.23954	0.0492525	up
AL391056.2	5.24563	0.0478407	up
CPNE5	5.2563	0.0465423	up
AC092168.2	5.27259	0.0450055	up
LINC01398	5.28785	0.0441378	up
LIPK	5.29822	0.043863	up
FAM153CP	5.2997	0.0260358	up
AC046185.1	5.34062	0.0429465	up
AJAP1	5.34135	0.0412957	up
LINC00881	5.34135	0.0412957	up
AC023424.2	5.34674	0.0399256	up
AC131254.1	5.36682	0.0370363	up
COLEC12	5.37134	0.0367019	up
AL158071.3	5.37465	0.0200074	up
IL6R-AS1	5.38426	0.0192887	up
SLC6A12	5.40328	0.0186994	up
CCDC106	5.40868	0.0351126	up
AL049650.2	5.41245	0.0356267	up
AC108472.1	5.4315	0.0327529	up
AL592464.3	5.44146	0.0328544	up
AC207130.1	5.44431	0.0316094	up
LGR5	5.44728	0.0333478	up
AC010530.1	5.44728	0.0333478	up
AF129075.3	5.46052	0.0189612	up
VMAC	5.46521	0.029892	up
ATOH8	5.49858	0.014574	up
LINC02562	5.5072	0.028358	up
EML5	5.52912	0.0261241	up
AC008833.1	5.53226	0.0476908	up
SERPINF2	5.53709	0.0256335	up
CUEDC1	5.53709	0.0256335	up
Z82190.2	5.54325	0.0467541	up
AC090844.3	5.56661	0.0238522	up
AC007066.3	5.58798	0.0114333	up
AC004687.2	5.59935	0.022588	up
LINC01091	5.61976	0.0405464	up
SLC26A4	5.63512	0.0201	up
LINC02188	5.66628	0.0198172	up
RFTN2	5.71729	0.016404	up
MORN3	5.72339	0.00722158	up
STK32A	5.73615	0.0167945	up
SLC1A2	5.80292	0.0132721	up
SPATA1	5.82106	0.00523177	up
AC092142.1	5.82382	0.00554014	up
ADGRG7	5.8543	0.0254058	up
AL359397.1	5.8553	0.0114067	up
TMPRSS13	5.85596	0.0126498	up
AC103739.3	5.857	0.011948	up
NKAIN3	5.897	0.0113718	up
LINC02453	5.92472	0.0218742	up
AL023882.1	5.94258	0.00326524	up
AC104031.1	5.96677	0.00841765	up
SPEF1	6.01175	0.00769776	up
LINC01778	6.034	0.00260456	up
PRSS53	6.05011	0.00656759	up
AC007608.2	6.06665	0.00204367	up
AC243547.3	6.11744	0.0142026	up
AC073657.1	6.12848	0.013854	up
PCAT19	6.20953	0.00127667	up
AL035398.1	6.22353	0.00426298	up
AC116565.1	6.35129	0.00255954	up
SOX9	6.37109	0.00107831	up
AC024560.5	6.40163	0.00709584	up
C1orf162	6.41028	0.00245935	up
SLC5A2	6.43949	0.00642927	up
AP000295.1	6.46888	0.00587331	up
PARM1	6.49069	0.000413713	up
AC018616.1	6.51067	0.00525185	up
LINGO2	6.62916	0.000179756	up
KLK8	6.68983	0.00018741	up
AL139339.2	6.89084	0.000105255	up
AC092647.5	8.41802	0.0312772	up
HLA-K	9.17646	0.0188698	up
